# Supplementary material for: SIAH2–WNK1 Signaling Drives Glycolytic Metabolism and Therapeutic Resistance in Colorectal Cancer
Source: Int J Mol Sci. 2026 Jan 21;27(2):1065. doi: 10.3390/ijms27021065 (PMC12842563; doi:10.3390/ijms27021065)
Supplement: Supplementary file 1 [file ijms-27-01065-s001.zip]

Archive with 1 entries (1 files):
- ijms-4060761-supplementary.pdf
